# Supplementary material for: Inferring microbial interactions in thermophilic and mesophilic anaerobic digestion of hog waste
Source: PLoS One. 2017 Jul 21;12(7):e0181395. doi: 10.1371/journal.pone.0181395 (PMC5521784; doi:10.1371/journal.pone.0181395)
Supplement: S3 Table — (XLSX) [file pone.0181395.s005.xlsx]

## Sheet: S4 Table
			Differential abundant at MAnD							Differential abundant at TAnD
KEGG pathay_A	KEGG pathay_B	KEGG pathay_C	Spirochaetaceae	Enterococcaceae	Methanotrichaceae	Methanocorpusculaceae	Methanoregulaceae	Methanomassiliicoccaceae	Synergistaceae	Methanobacteriaceae	Methanomicrobiaceae	Pseudomonadaceae	Enterobacteriaceae	Planococcaceae	Lachnospiraceae
'Metabolism'	'Carbohydrate metabolism'	'Glycolysis / Gluconeogenesis'	+	+	+	+	+	+	+	+	+	+	+	+	+
'Metabolism'	'Carbohydrate metabolism'	'Citrate cycle (TCA cycle)'	+	+	+	+	+	+	+	+	+	+	+	+	+
'Metabolism'	'Carbohydrate metabolism'	'Pentose phosphate pathway'	+	+	+	+	+	+	+	+	+	+	+	+	+
'Metabolism'	'Carbohydrate metabolism'	'Pentose and glucuronate interconversions'	+	+	+	-	+	+	+	+	-	+	+	+	+
'Metabolism'	'Carbohydrate metabolism'	'Fructose and mannose metabolism'	+	+	+	+	+	+	+	+	+	+	+	+	+
'Metabolism'	'Carbohydrate metabolism'	'Galactose metabolism'	+	+	+	+	+	+	+	+	+	+	+	+	+
'Metabolism'	'Metabolism of terpenoids and polyketides'	'Biosynthesis of 12-, 14- and 16-membered macrolides'	+	+	-	-	-	-	+	-	-	+	+	+	+
'Metabolism'	'Carbohydrate metabolism'	'Ascorbate and aldarate metabolism'	+	+	-	-	+	+	+	+	+	+	+	+	+
'Metabolism'	'Lipid metabolism'	'Fatty acid elongation'	+	+	+	+	+	+	+	+	+	+	+	+	+
'Metabolism'	'Lipid metabolism'	'Fatty acid degradation'	+	+	+	+	+	+	+	+	+	+	+	+	-
'Metabolism'	'Lipid metabolism'	'Synthesis and degradation of ketone bodies'	-	-	-	-	-	-	-	-	-	+	-	+	-
'Metabolism'	'Lipid metabolism'	'Primary bile acid biosynthesis'	+	+	+	+	-	+	+	+	+	+	+	+	+
'Metabolism'	'Lipid metabolism'	'Steroid hormone biosynthesis'	+	+	+	+	+	+	+	+	+	+	+	+	+
'Metabolism'	'Energy metabolism'	'Photosynthesis'	+	+	+	+	+	+	+	+	+	+	+	+	+
'Metabolism'	'Amino acid metabolism'	'Arginine biosynthesis'	+	+	+	+	+	+	+	+	+	+	+	+	+
'Metabolism'	'Nucleotide metabolism'	'Purine metabolism'	+	+	+	+	+	+	+	+	+	+	+	+	+
'Metabolism'	'Nucleotide metabolism'	'Pyrimidine metabolism'	+	+	+	+	+	+	+	+	+	+	+	+	+
'Metabolism'	'Amino acid metabolism'	'Alanine, aspartate and glutamate metabolism'	-	-	-	-	-	-	-	-	-	-	-	-	-
'Metabolism'	'Metabolism of terpenoids and polyketides'	'Tetracycline biosynthesis'	+	+	+	+	+	+	+	+	+	+	+	+	+
'Metabolism'	'Amino acid metabolism'	'Glycine, serine and threonine metabolism'	+	+	+	+	+	+	+	+	+	+	+	+	+
'Metabolism'	'Biosynthesis of other secondary metabolites'	'Monobactam biosynthesis'	+	+	+	+	+	+	+	+	+	+	+	+	+
'Metabolism'	'Amino acid metabolism'	'Cysteine and methionine metabolism'	+	+	+	+	+	+	+	+	+	+	+	+	+
'Metabolism'	'Amino acid metabolism'	'Valine, leucine and isoleucine degradation'	+	+	+	+	+	+	+	+	+	+	+	+	+
'Metabolism'	'Amino acid metabolism'	'Valine, leucine and isoleucine biosynthesis'	+	+	+	+	+	+	+	+	+	+	+	+	+
'Metabolism'	'Amino acid metabolism'	'Lysine biosynthesis'	+	+	+	+	-	+	+	-	+	+	+	+	+
'Metabolism'	'Amino acid metabolism'	'Lysine degradation'	-	+	-	-	-	-	-	-	-	+	-	+	-
'Metabolism'	'Biosynthesis of other secondary metabolites'	'Penicillin and cephalosporin biosynthesis'	+	+	+	+	+	+	+	+	+	+	+	+	+
'Metabolism'	'Biosynthesis of other secondary metabolites'	'Clavulanic acid biosynthesis'	+	+	-	-	-	+	+	-	-	+	+	+	+
'Metabolism'	'Biosynthesis of other secondary metabolites'	'Carbapenem biosynthesis'	+	+	+	+	+	+	+	+	+	+	+	+	+
'Metabolism'	'Amino acid metabolism'	'Histidine metabolism'	+	+	+	+	+	+	+	+	+	+	+	+	+
'Metabolism'	'Amino acid metabolism'	'Tyrosine metabolism'	+	+	+	+	+	+	+	+	+	+	+	+	+
'Metabolism'	'Amino acid metabolism'	'Phenylalanine metabolism'	+	+	+	+	+	-	+	+	+	+	+	+	+
'Metabolism'	'Xenobiotics biodegradation and metabolism'	'Benzoate degradation'	+	+	+	+	+	+	+	+	+	+	+	+	+
'Metabolism'	'Amino acid metabolism'	'Tryptophan metabolism'	+	+	+	+	+	+	+	+	+	+	+	+	+
'Metabolism'	'Biosynthesis of other secondary metabolites'	'Indole diterpene alkaloid biosynthesis'	-	-	-	-	-	-	-	-	-	+	-	-	-
'Metabolism'	'Biosynthesis of other secondary metabolites'	'Staurosporine biosynthesis'	-	-	-	-	-	-	-	-	-	+	+	+	-
'Metabolism'	'Biosynthesis of other secondary metabolites'	'Phenazine biosynthesis'	+	+	-	-	-	-	+	-	-	+	+	+	+
'Metabolism'	'Metabolism of other amino acids'	'Cyanoamino acid metabolism'	+	+	+	+	+	-	+	+	+	+	+	+	+
'Metabolism'	'Metabolism of other amino acids'	'Glutathione metabolism'	+	+	+	+	+	+	+	+	+	+	+	+	+
'Metabolism'	'Glycan biosynthesis and metabolism'	'Various types of N-glycan biosynthesis'	+	+	+	+	+	+	+	+	+	+	+	+	+
'Metabolism'	'Carbohydrate metabolism'	'Amino sugar and nucleotide sugar metabolism'	+	+	+	+	+	+	+	+	+	+	+	+	+
'Metabolism'	'Metabolism of terpenoids and polyketides'	'Polyketide sugar unit biosynthesis'	+	+	+	+	+	+	+	+	+	+	+	+	+
'Metabolism'	'Biosynthesis of other secondary metabolites'	'Acarbose and validamycin biosynthesis'	+	+	+	-	+	+	+	+	+	+	+	+	+
'Metabolism'	'Glycan biosynthesis and metabolism'	'Lipopolysaccharide biosynthesis'	+	+	-	-	-	-	+	-	-	+	+	+	+
'Metabolism'	'Lipid metabolism'	'Glycerolipid metabolism'	+	+	-	-	-	+	+	-	-	+	+	+	+
'Metabolism'	'Carbohydrate metabolism'	'Inositol phosphate metabolism'	+	+	+	+	+	+	+	+	+	+	+	+	+
'Metabolism'	'Lipid metabolism'	'Glycerophospholipid metabolism'	+	+	+	+	+	+	+	+	+	+	+	+	+
'Metabolism'	'Lipid metabolism'	'Ether lipid metabolism'	+	-	-	-	-	-	-	-	-	+	+	-	-
'Metabolism'	'Lipid metabolism'	'alpha-Linolenic acid metabolism'	+	+	-	-	-	-	-	-	-	+	+	+	+
'Metabolism'	'Lipid metabolism'	'Sphingolipid metabolism'	+	+	-	-	-	-	-	-	-	+	+	-	+
'Metabolism'	'Carbohydrate metabolism'	'Pyruvate metabolism'	+	+	+	+	+	+	+	+	+	+	+	+	+
'Metabolism'	'Xenobiotics biodegradation and metabolism'	'Dioxin degradation'	+	+	-	-	-	-	+	-	-	+	+	+	+
'Metabolism'	'Xenobiotics biodegradation and metabolism'	'Xylene degradation'	+	+	-	-	-	-	+	-	-	+	+	+	+
'Metabolism'	'Xenobiotics biodegradation and metabolism'	'Toluene degradation'	+	-	+	-	-	-	-	-	+	+	+	+	-
'Metabolism'	'Xenobiotics biodegradation and metabolism'	'Polycyclic aromatic hydrocarbon degradation'	-	-	-	-	-	-	+	-	-	+	+	+	-
'Metabolism'	'Xenobiotics biodegradation and metabolism'	'Naphthalene degradation'	+	+	+	-	-	-	+	+	-	+	+	+	+
'Metabolism'	'Xenobiotics biodegradation and metabolism'	'Aminobenzoate degradation'	+	+	+	-	-	-	+	-	-	+	+	+	+
'Metabolism'	'Carbohydrate metabolism'	'Glyoxylate and dicarboxylate metabolism'	+	+	+	+	+	+	+	+	+	+	+	+	+
'Metabolism'	'Carbohydrate metabolism'	'Propanoate metabolism'	+	+	+	+	+	+	+	+	+	+	+	+	+
'Metabolism'	'Metabolism of cofactors and vitamins'	'One carbon pool by folate'	+	+	+	+	+	+	+	+	+	+	+	+	+
'Metabolism'	'Energy metabolism'	'Methane metabolism'	+	+	+	+	+	+	+	+	+	+	+	+	+
'Metabolism'	'Energy metabolism'	'Carbon fixation pathways in prokaryotes'	-	-	+	+	+	+	-	+	+	-	-	-	-
'Metabolism'	'Metabolism of cofactors and vitamins'	'Thiamine metabolism'	+	+	+	+	+	+	+	+	+	+	+	+	+
'Metabolism'	'Metabolism of cofactors and vitamins'	'Riboflavin metabolism'	+	+	+	+	+	+	+	+	+	+	+	+	+
'Metabolism'	'Metabolism of cofactors and vitamins'	'Vitamin B6 metabolism'	+	+	+	+	+	+	+	+	+	+	+	+	+
'Metabolism'	'Metabolism of cofactors and vitamins'	'Nicotinate and nicotinamide metabolism'	+	+	+	+	+	+	+	+	+	+	+	+	+
'Metabolism'	'Metabolism of cofactors and vitamins'	'Pantothenate and CoA biosynthesis'	+	+	+	+	+	+	+	+	+	+	+	+	+
'Metabolism'	'Metabolism of cofactors and vitamins'	'Biotin metabolism'	+	+	+	+	+	+	+	+	+	+	+	+	+
'Metabolism'	'Metabolism of cofactors and vitamins'	'Folate biosynthesis'	+	+	+	+	+	+	+	+	+	+	+	+	+
'Metabolism'	'Metabolism of cofactors and vitamins'	'Porphyrin and chlorophyll metabolism'	+	+	+	+	+	+	+	+	+	+	+	+	+
'Metabolism'	'Metabolism of terpenoids and polyketides'	'Terpenoid backbone biosynthesis'	+	+	+	+	+	+	+	+	+	+	+	+	+
'Metabolism'	'Metabolism of terpenoids and polyketides'	'Carotenoid biosynthesis'	+	+	-	-	-	-	-	+	+	+	+	+	+
'Metabolism'	'Energy metabolism'	'Nitrogen metabolism'	+	+	+	+	+	+	+	+	+	+	+	+	+
'Metabolism'	'Energy metabolism'	'Sulfur metabolism'	+	+	+	+	+	+	+	+	+	+	+	+	+
'Genetic Information Processing'	'Translation'	'Aminoacyl-tRNA biosynthesis'	+	+	+	+	+	+	+	+	+	+	+	+	+
'Metabolism'	'Global and overview maps'	'Biosynthesis of antibiotics'	+	+	+	+	+	+	+	+	+	+	+	+	+
'Metabolism'	'Global and overview maps'	'Carbon metabolism'	+	+	+	+	+	+	+	+	+	+	+	+	+
'Metabolism'	'Global and overview maps'	'2-Oxocarboxylic acid metabolism'	+	+	+	+	+	+	+	+	+	+	+	+	+
'Metabolism'	'Global and overview maps'	'Fatty acid metabolism'	+	+	+	+	+	+	+	+	+	+	+	+	+
'Metabolism'	'Global and overview maps'	'Degradation of aromatic compounds'	+	+	+	-	+	-	+	+	+	+	+	+	+
'Metabolism'	'Global and overview maps'	'Biosynthesis of amino acids'	+	+	+	+	+	+	+	+	+	+	+	+	+
'Human Diseases'	'Drug resistance: Antimicrobial'	'beta-Lactam resistance'	+	+	-	-	-	-	+	-	+	+	+	+	+
'Human Diseases'	'Drug resistance: Antimicrobial'	'Vancomycin resistance'	+	+	+	-	-	-	+	+	+	+	+	+	+
'Human Diseases'	'Drug resistance: Antimicrobial'	'Cationic antimicrobial peptide (CAMP) resistance'	+	+	-	-	-	-	+	-	-	+	+	+	+
'Environmental Information Processing'	'Membrane transport'	'ABC transporters'	+	+	+	+	+	+	+	+	+	+	+	+	+
'Environmental Information Processing'	'Signal transduction'	'Two-component system'	+	+	+	+	+	+	+	+	+	+	+	+	+
'Cellular Processes'	'Cellular community - prokaryotes'	'Biofilm formation - Pseudomonas aeruginosa'	-	-	-	-	-	-	-	-	-	+	-	-	-
'Cellular Processes'	'Cell motility'	'Bacterial chemotaxis'	+	+	-	-	+	-	+	+	+	+	+	+	+
'Environmental Information Processing'	'Membrane transport'	'Phosphotransferase system (PTS)'	+	+	-	-	-	-	+	-	-	+	+	+	+
'Genetic Information Processing'	'Translation'	'Ribosome'	+	+	+	+	+	+	+	+	+	+	+	+	+
'Genetic Information Processing'	'Translation'	'mRNA surveillance pathway'	-	-	+	+	+	+	-	+	+	-	-	-	-
'Genetic Information Processing'	'Folding, sorting and degradation'	'RNA degradation'	+	+	+	+	+	+	+	+	+	+	+	+	+
'Genetic Information Processing'	'Transcription'	'RNA polymerase'	+	+	+	+	+	+	+	+	+	+	+	+	+
'Genetic Information Processing'	'Replication and repair'	'DNA replication'	+	+	+	+	+	+	+	+	+	+	+	+	+
'Genetic Information Processing'	'Folding, sorting and degradation'	'Proteasome'	-	-	+	+	+	+	-	+	+	-	-	-	-
'Genetic Information Processing'	'Folding, sorting and degradation'	'Protein export'	+	+	+	+	+	+	+	+	+	+	+	+	+
'Environmental Information Processing'	'Membrane transport'	'Bacterial secretion system'	+	+	+	+	+	+	+	+	+	+	+	+	+
'Genetic Information Processing'	'Replication and repair'	'Base excision repair'	+	+	+	+	+	+	+	+	+	+	+	+	+
'Genetic Information Processing'	'Replication and repair'	'Nucleotide excision repair'	+	+	+	+	+	+	+	+	+	+	+	+	+
'Genetic Information Processing'	'Replication and repair'	'Mismatch repair'	+	+	+	+	+	+	+	+	+	+	+	+	+
'Genetic Information Processing'	'Replication and repair'	'Homologous recombination'	+	+	+	+	+	+	+	+	+	+	+	+	+
'Genetic Information Processing'	'Replication and repair'	'Non-homologous end-joining'	-	-	+	-	-	-	-	+	-	+	-	+	+
'Organismal Systems'	'Environmental adaptation'	'Plant-pathogen interaction'	-	-	-	-	-	-	-	-	-	+	-	-	-
'Human Diseases'	'Infectious diseases: Bacterial'	'Pathogenic Escherichia coli infection'	-	-	-	-	-	-	-	-	-	-	+	-	-
'Human Diseases'	'Infectious diseases: Bacterial'	'Shigellosis'	-	-	-	-	-	-	-	-	-	-	+	-	-
'Metabolism'	'Lipid metabolism'	'Secondary bile acid biosynthesis'	-	+	-	-	-	+	+	+	+	+	+	+	+
'Metabolism'	'Biosynthesis of other secondary metabolites'	'Caffeine metabolism'	-	-	-	-	-	-	-	-	-	-	-	-	-
'Metabolism'	'Metabolism of terpenoids and polyketides'	'Geraniol degradation'	+	+	-	-	-	-	-	-	-	+	+	+	+
'Metabolism'	'Xenobiotics biodegradation and metabolism'	'Chlorocyclohexane and chlorobenzene degradation'	+	+	+	-	-	-	-	-	+	+	+	+	-
'Metabolism'	'Xenobiotics biodegradation and metabolism'	'Fluorobenzoate degradation'	+	-	+	-	-	-	-	-	+	+	+	+	-
'Metabolism'	'Xenobiotics biodegradation and metabolism'	'Furfural degradation'	-	-	-	-	-	-	-	-	-	+	-	-	-
'Metabolism'	'Biosynthesis of other secondary metabolites'	'Novobiocin biosynthesis'	+	+	+	+	+	+	+	+	+	+	+	+	+
'Metabolism'	'Metabolism of other amino acids'	'beta-Alanine metabolism'	+	+	+	+	+	+	+	+	+	+	+	+	+
'Metabolism'	'Metabolism of other amino acids'	'Taurine and hypotaurine metabolism'	+	+	-	-	-	-	+	+	+	+	+	+	+
'Metabolism'	'Metabolism of other amino acids'	'Phosphonate and phosphinate metabolism'	+	+	+	-	+	-	+	+	-	+	+	+	+
'Metabolism'	'Metabolism of other amino acids'	'Selenocompound metabolism'	+	+	+	+	+	+	+	+	+	+	+	+	+
'Metabolism'	'Metabolism of other amino acids'	'D-Glutamine and D-glutamate metabolism'	+	+	-	-	-	-	+	+	-	+	+	+	+
'Metabolism'	'Metabolism of other amino acids'	'D-Arginine and D-ornithine metabolism'	+	+	-	-	-	-	-	-	-	+	+	+	+
'Metabolism'	'Metabolism of other amino acids'	'D-Alanine metabolism'	+	+	-	-	-	-	+	-	-	+	+	+	+
'Metabolism'	'Glycan biosynthesis and metabolism'	'Other glycan degradation'	+	+	-	-	-	-	-	-	-	-	+	+	+
'Metabolism'	'Glycan biosynthesis and metabolism'	'Mannose type O-glycan biosynthesis'	-	-	-	-	-	-	-	-	-	-	-	-	-
'Metabolism'	'Biosynthesis of other secondary metabolites'	'Neomycin, kanamycin and gentamicin biosynthesis'	+	-	-	-	-	-	-	-	-	-	-	-	-
'Metabolism'	'Glycan biosynthesis and metabolism'	'Peptidoglycan biosynthesis'	+	+	-	-	-	-	+	-	-	+	+	+	+
'Metabolism'	'Lipid metabolism'	'Arachidonic acid metabolism'	+	+	-	-	-	+	-	+	-	+	+	+	+
'Metabolism'	'Lipid metabolism'	'Linoleic acid metabolism'	-	-	-	-	-	-	-	-	-	-	+	-	-
'Metabolism'	'Xenobiotics biodegradation and metabolism'	'Chloroalkane and chloroalkene degradation'	+	+	+	-	-	+	+	+	-	+	+	+	+
'Metabolism'	'Xenobiotics biodegradation and metabolism'	'Nitrotoluene degradation'	-	-	+	-	+	+	+	+	+	+	+	-	+
'Metabolism'	'Xenobiotics biodegradation and metabolism'	'Ethylbenzene degradation'	-	-	-	-	-	-	-	-	-	+	+	-	-
'Metabolism'	'Xenobiotics biodegradation and metabolism'	'Styrene degradation'	+	+	-	-	-	-	+	-	-	+	+	+	+
'Metabolism'	'Carbohydrate metabolism'	'Butanoate metabolism'	+	+	+	+	+	+	+	+	+	+	+	+	+
'Metabolism'	'Carbohydrate metabolism'	'C5-Branched dibasic acid metabolism'	+	+	+	+	+	+	+	+	+	+	+	+	+
'Metabolism'	'Metabolism of cofactors and vitamins'	'Lipoic acid metabolism'	+	-	-	-	-	-	+	-	-	+	+	+	+
'Metabolism'	'Xenobiotics biodegradation and metabolism'	'Atrazine degradation'	+	-	-	-	-	-	-	-	-	+	+	-	+
'Metabolism'	'Metabolism of terpenoids and polyketides'	'Limonene and pinene degradation'	+	-	-	-	-	-	-	-	-	+	+	+	+
'Metabolism'	'Metabolism of terpenoids and polyketides'	'Sesquiterpenoid and triterpenoid biosynthesis'	-	-	-	-	-	-	-	-	-	+	-	+	-
'Metabolism'	'Xenobiotics biodegradation and metabolism'	'Caprolactam degradation'	+	-	-	-	-	-	-	-	-	+	+	-	-
'Metabolism'	'Xenobiotics biodegradation and metabolism'	'Steroid degradation'	-	-	-	-	-	-	-	-	-	+	-	-	-
'Metabolism'	'Lipid metabolism'	'Biosynthesis of unsaturated fatty acids'	+	+	-	-	+	+	+	+	+	+	+	+	+
'Metabolism'	'Metabolism of terpenoids and polyketides'	'Biosynthesis of siderophore group nonribosomal peptides'	-	-	-	-	-	-	+	-	-	+	+	+	+
'Metabolism'	'Metabolism of terpenoids and polyketides'	'Nonribosomal peptide structures'	+	+	-	-	+	-	+	+	+	+	+	+	+
'Metabolism'	'Metabolism of terpenoids and polyketides'	'Biosynthesis of vancomycin group antibiotics'	-	-	-	-	-	-	-	-	-	+	-	-	-
'Metabolism'	'Global and overview maps'	'Metabolic pathways'	+	+	+	+	+	+	+	+	+	+	+	+	+
'Metabolism'	'Global and overview maps'	'Biosynthesis of secondary metabolites'	+	+	+	+	+	+	+	+	+	+	+	+	+
'Metabolism'	'Global and overview maps'	'Microbial metabolism in diverse environments'	+	+	+	+	+	+	+	+	+	+	+	+	+
'Cellular Processes'	'Cellular community - prokaryotes'	'Quorum sensing'	+	+	+	+	+	+	+	+	+	+	+	+	+
'Cellular Processes'	'Cellular community - prokaryotes'	'Biofilm formation - Escherichia coli'	-	-	-	-	-	-	-	-	-	-	+	-	-
'Cellular Processes'	'Cell motility'	'Flagellar assembly'	+	+	-	-	-	-	+	-	-	+	+	+	+
'Genetic Information Processing'	'Transcription'	'Basal transcription factors'	-	-	+	+	+	+	-	+	+	-	-	-	-
'Genetic Information Processing'	'Folding, sorting and degradation'	'Sulfur relay system'	+	+	+	+	+	+	+	+	+	+	+	+	+
'Human Diseases'	'Infectious diseases: Bacterial'	'Bacterial invasion of epithelial cells'	-	-	-	-	-	-	-	-	-	-	+	-	-
'Human Diseases'	'Infectious diseases: Bacterial'	'Salmonella infection'	-	-	-	-	-	-	-	-	-	-	+	-	-
